# Supplementary material for: Comorbidities, sociodemographic factors, and determinants of health on COVID-19 fatalities in the United States
Source: Front Public Health. 2022 Nov 3;10:993662. doi: 10.3389/fpubh.2022.993662 (PMC9669977; doi:10.3389/fpubh.2022.993662)
Supplement: Supplementary file 1 [file Table_1.XLSX]

## Sheet: Mean baseline summary
	National			Region 1			Region 2			Region 3			Region 4			Region 5			Region 6			Region 7			Region 8			Region 9			Region 10
				CT, ME, MA, NH, RI, VT			NJ, NY			DE, DC, MD, PA, VA, WV			AL, FL, GA, KY, MS, NC, SC, TN			IL, IN, MI, MN, OH, WI			AR, LA, NM, OK, TX			IA, KS, MO, NE			CO, MT, ND, SD,UT, WY			AZ, CA, HI, NV			ID, OR, WA
Variable	N	Mean	Std Dev	N	Mean	Std Dev	N	Mean	Std Dev	N	Mean	Std Dev	N	Mean	Std Dev	N	Mean	Std Dev	N	Mean	Std Dev	N	Mean	Std Dev	N	Mean	Std Dev	N	Mean	Std Dev	N	Mean	Std Dev
COVID-19 fatalities per 100k people	3140	127.127	93.0007	67	73.1402	72.1886	83	121.388	80.4925	283	93.3082	65.6689	736	132.61	81.9956	524	124.662	68.7378	502	157.691	97.4125	412	134.711	96.5494	291	156.166	142.579	95	78.1512	74.4413	147	49.9389	41.8162
COVID-19 Community Vulnerability Index (CCVI)	3141	0.499666	0.288857	67	0.148869	0.14118	83	0.483374	0.240582	283	0.407368	0.239266	736	0.70602	0.224984	524	0.399494	0.229472	502	0.685737	0.225624	412	0.391721	0.244519	291	0.211323	0.233209	95	0.499774	0.241513	148	0.408811	0.245254
Comorbidities - Arthritis (%)	3142	26.2521	3.43958	67	25.0119	2.40646	83	23.9554	2.75266	283	27.5371	3.91573	736	28.7091	3.36731	524	26.1344	3.02793	502	25.6558	2.87569	412	25.1221	2.75002	291	24.0234	2.24154	95	22.8642	2.20014	148	25.5919	2.28102
Comorbidities - Asthma (%)	3142	9.95064	1.01843	67	10.6836	0.710867	83	10.6145	1.03713	283	10.1071	0.991034	736	10.4423	0.940731	524	9.79695	0.811645	502	9.77032	0.936878	412	9.34757	0.792249	291	9.49278	1.1044	95	9.71158	1.03973	148	10.3919	1.10678
Comorbidities - Bad Mental Health (%)	3142	15.1102	2.36491	67	13.9284	1.45756	83	13.6446	1.30573	283	15.659	2.62691	736	16.863	1.97836	524	14.6937	1.83554	502	15.7735	1.81004	412	13.8214	2.16839	291	12.8471	1.93277	95	14.0326	1.75726	148	14.6581	1.8608
Comorbidities - Bad Physical Health (%)	3142	13.6305	2.62755	67	11.6075	1.51331	83	12.0687	1.41153	283	13.523	2.60899	736	15.4791	2.36998	524	12.7456	1.74661	502	14.8283	2.08198	412	12.084	2.24099	291	11.5729	2.49737	95	13.7358	2.12287	148	13.7858	2.49047
Comorbidities - Binge Drinking (%)	3142	18.0256	3.17331	67	19.1896	1.53703	83	18.8048	1.68088	283	17.2191	2.12863	736	15.2582	1.81197	524	20.5021	2.89696	502	16.6287	1.75452	412	20.4197	2.98757	291	19.9835	3.56404	95	18.6505	1.85414	148	17.4324	1.22403
Comorbidities - Cancer diagnosis (%)	3142	6.38746	0.261766	67	6.51194	0.184656	83	6.38554	0.339344	283	6.42014	0.182722	736	6.35788	0.224288	524	6.49447	0.117608	502	6.16813	0.363038	412	6.49563	0.114328	291	6.49141	0.171891	95	6.09579	0.370427	148	6.47027	0.216169
Comorbidities - CHD (%)	3142	6.83813	1.13652	67	5.67463	0.635167	83	6.06627	0.658579	283	6.75088	1.19776	736	7.63804	1.0398	524	6.42118	0.767672	502	7.46713	0.87323	412	6.33374	0.720504	291	6.16117	1.24104	95	6.12526	0.92345	148	6.52568	1.047
Comorbidities - CKD (%)	3142	2.88288	0.428883	67	2.46716	0.199536	83	2.64096	0.255685	283	2.79505	0.32991	736	3.17459	0.419775	524	2.66355	0.229447	502	3.13466	0.388756	412	2.64854	0.232981	291	2.69107	0.500196	95	2.91053	0.381619	148	2.85473	0.418018
Comorbidities - COPD (%)	3142	7.75102	1.90879	67	6.26567	1.01497	83	6.94217	1.27338	283	8.02191	2.158	736	9.28397	1.78491	524	7.49218	1.63278	502	7.96773	1.42298	412	7.11602	1.44134	291	6.02165	1.34917	95	6.50737	1.37286	148	6.89459	1.46375
Comorbidities - Diabetes (%)	3142	10.851	2.32118	67	8.28358	0.942369	83	9.66265	1.28744	283	10.7307	1.76153	736	12.7247	2.14786	524	9.61641	1.33013	502	12.3789	1.96508	412	9.66286	1.2444	291	9.0622	2.22331	95	10.0411	1.58191	148	10.1149	1.88627
Comorbidities - High Blood Pressure (%)	3142	32.3687	4.71803	67	27.4388	1.9609	83	29.0241	2.24367	283	32.5823	4.20851	736	36.9	4.27018	524	30.2176	2.86551	502	35.0942	3.58988	412	30.3044	2.11639	291	27.8488	2.79104	95	28.5726	2.19062	148	28.9858	2.5435
Comorbidities - High Cholesterol (%)	3142	30.1501	2.30818	67	27.9627	2.01026	83	29.294	1.03256	283	30.5254	1.62533	736	31.9552	1.77593	524	29.4569	1.92084	502	31.7257	1.44746	412	29.5153	1.45603	291	26.9842	1.75317	95	28.5221	1.27164	148	28.0872	0.964209
Comorbidities - No Leisure Physical Activity (%)	3142	26.9558	5.33049	67	21.4299	3.01873	83	25.6819	3.45459	283	25.8555	3.90093	736	31.1625	4.86439	524	25.3498	3.51275	502	30.2078	4.4968	412	25.8905	3.42114	291	22.1632	4.36361	95	22.4421	3.74719	148	21.3122	3.4358
Comorbidities - Obesity (%)	3142	35.1497	4.52963	67	28.706	3.36114	83	31.5458	4.32845	283	34.824	4.21451	736	36.9466	4.34073	524	35.0031	2.92707	502	37.3454	3.34819	412	36.6306	2.58155	291	31.3701	5.27276	95	29.2474	4.63697	148	31.9534	3.50278
Comorbidities - Poor Sleeping (%)	3142	36.8094	3.96236	67	34.3328	2.63832	83	38.2337	2.28576	283	39.8523	3.06486	736	40.2868	2.93432	524	35.9481	3.74235	502	37.3285	2.35195	412	33.5728	2.16307	291	32.3787	2.5457	95	34.9895	3.10824	148	34.2209	2.13893
Comorbidities - Smoking (%)	3142	21.3171	4.15565	67	17.2701	2.99388	83	19.0349	3.70706	283	21.6848	4.40314	736	23.5162	3.66713	524	21.9876	3.16803	502	21.4267	3.84882	412	20.492	3.24494	291	19.3777	4.77934	95	16.7147	3.483	148	19.1459	4.46177
Comorbidities - Stroke (%)	3142	3.37011	0.671914	67	2.72537	0.300678	83	2.88554	0.34042	283	3.27845	0.537853	736	3.8875	0.699139	524	3.07137	0.356718	502	3.62789	0.572541	412	3.06966	0.390304	291	3.06976	0.777161	95	3.15789	0.521369	148	3.28243	0.699535
Demographics - 25 to 64 years of age (%)	3220	50.3024	3.29004	67	52.2925	2.16566	83	51.9892	2.69525	283	51.4343	3.39079	736	51.0438	2.78332	524	50.5485	2.29056	502	49.4052	3.34157	412	48.6279	2.63911	291	49.5027	4.18945	95	50.9789	4.60032	148	50.2358	4.73657
Demographics - Household Size (Persons)	3202	2.52713	0.278401	67	2.39015	0.157514	83	2.54494	0.266355	282	2.46383	0.204071	736	2.55647	0.185055	524	2.42718	0.174355	502	2.66259	0.278166	412	2.39587	0.191678	291	2.48588	0.43003	95	2.70937	0.40142	148	2.61432	0.397338
Demographics - No Insurance (%)	3142	16.5395	6.21418	67	11.1075	2.74515	83	13.0048	2.49511	283	13.9724	3.61403	736	19.5538	5.37618	524	12.1437	2.03559	502	23.0821	8.36523	412	14.7303	3.52592	291	14.0938	2.81167	95	14.8084	3.90212	148	15.2203	4.11306
Demographics - Over 65 years of age (%)	3220	18.8019	4.61853	67	19.5985	3.56844	83	17.7325	2.91912	283	19.3551	4.37281	736	18.2427	4.35126	524	19.0048	3.91215	502	18.0303	4.91305	412	19.9534	4.02283	291	19.2024	5.64504	95	18.5853	6.06412	148	18.5264	6.6328
Demographics - Under 25 years of age (%)	3220	30.8986	4.73924	67	28.0955	3.20305	83	30.2759	3.26405	283	29.2049	4.69957	736	30.7139	4.00323	524	30.4567	4.01926	502	32.5703	4.6886	412	31.4286	4.16541	291	31.3003	6.44004	95	30.4305	6.18426	148	31.2351	6.8959
Education - Bachelor's or Higher (%)	3220	21.9688	9.50094	67	35.0582	9.55584	83	30.653	10.4412	283	24.8194	12.1526	736	18.9459	8.76024	524	21.8918	8.41384	502	18.6279	7.41933	412	21.5823	6.95371	291	25.9632	9.86472	95	24.6811	11.0149	148	23.9419	9.19413
Education - High School (%)	3220	34.0541	7.21175	67	29.7134	6.10402	83	30.9434	6.03506	283	36.0424	9.37774	736	35.413	6.58171	524	36.0294	6.62868	502	34.5098	6.49799	412	34.6998	6.28427	291	31.068	6.73643	95	26.3558	6.60509	148	29.8973	6.82855
Education - No High School (%)	3220	13.3737	6.57959	67	8.11045	2.51764	83	10.6386	3.73245	283	12.5357	4.7497	736	16.8247	5.4941	524	9.80744	3.79726	502	17.4171	7.00304	412	10.1687	4.98708	291	8.8543	4.04939	95	14.3789	6.42641	148	10.9311	5.80278
Education - Some College or Associate's (%)	3220	30.6039	5.35819	67	27.1149	3.10616	83	27.7759	4.40794	283	26.6099	4.43962	736	28.8145	4.24252	524	32.2691	3.94536	502	29.439	4.82207	412	33.55	5.03266	291	34.1165	4.5594	95	34.6011	5.21792	148	35.2378	4.72943
Geography - Latitude (degrees)	3204	38.0717	5.96178	67	43.2575	1.34991	83	41.9791	1.34828	283	38.7213	1.46287	736	34.0955	2.61854	524	42.1621	2.70573	502	32.8486	2.44109	412	39.9674	1.88655	291	43.6289	3.52477	95	36.5485	4.46547	149	48.3121	6.465
Healthcare - Cervical Cancer Screening (%)	3142	83.8775	1.91992	67	86.606	1.49584	83	85.5964	1.42148	283	84.9071	1.69781	736	84.0327	1.68655	524	84.6355	1.31918	502	82.2347	1.78452	412	83.7138	1.21348	291	83.9309	1.90692	95	82.9684	2.07011	148	82.7716	2.33501
Healthcare - Cholesterol Screening (%)	3142	82.5208	2.25668	67	84.3194	2.65771	83	85.8735	1.42787	283	83.5166	2.09585	736	83.8783	1.58139	524	82.5529	1.5949	502	82.4311	1.5025	412	81.0854	1.24245	291	80.2911	2.20821	95	83.0674	1.91847	148	79.3986	2.43378
Healthcare - Colonoscopy (%)	3142	61.9202	4.75421	67	68.8866	2.74866	83	64.9	3.09921	283	64.6689	3.01756	736	62.1151	3.68051	524	64.8752	3.83866	502	57.2498	4.09761	412	61.4335	3.62597	291	60.379	4.59705	95	62.4232	5.7828	148	60.3419	4.88489
Healthcare - High Blood Pressure Medication (%)	3142	57.9952	3.96212	67	54.3642	2.34461	83	56.9084	1.27358	283	59.0929	2.21747	736	62.001	3.16162	524	57.213	1.67603	502	58.7315	2.90706	412	57.635	1.17614	291	54.4007	3.72273	95	51.4895	1.72962	148	50.7824	1.22811
Healthcare - Mammography Use (%)	3142	70.7587	4.03346	67	74.603	4.06019	83	74.7289	2.43624	283	73.2318	2.94908	736	72.02	3.76181	524	71.9653	2.65531	502	69.1556	3.0973	412	69.2182	2.87699	291	68.8433	4.86743	95	70.0042	4.94177	148	65.5149	3.85069
Healthcare - Routine Checkup (%)	3142	73.8534	3.67666	67	74.4925	3.71048	83	79.0663	1.23568	283	77.6739	1.55265	736	76.269	1.91568	524	74.2277	1.90831	502	73.3568	3.17358	412	72.5728	2.27144	291	68.8948	2.65617	95	69.4958	1.9993	148	67.8216	2.04382
Healthcare - Visited Dentist (%)	3142	60.1144	7.6059	67	68.5373	6.23397	83	66.1398	4.96672	283	62.8565	7.27444	736	55.0414	6.66018	524	64.9674	5.04255	502	53.6865	5.46312	412	61.9519	5.9677	291	64.6914	5.65311	95	61.4926	5.76546	148	62.5122	5.13023
Income - Families Median (USD$K)	3220	65.4856	17.5732	67	84.863	18.5736	83	84.012	21.4825	283	72.381	22.3331	736	57.8013	12.9129	524	70.3889	12.2683	502	60.6373	13.61	412	66.7463	10.5844	291	72.0136	15.7777	95	76.6135	22.2689	148	69.2543	14.4945
Income - Household Median (USD$K)	3220	52.648	14.9898	67	67.0066	15.3077	83	67.6467	18.1791	283	58.367	19.681	736	46.0875	11.5984	524	56.6628	10.6829	502	49.035	12.3919	412	53.0029	8.7482	291	57.6025	13.1097	95	63.857	18.7637	148	57.1966	12.3477
Income - Married Median (USD$K)	3220	76.1398	18.8445	67	97.6272	21.0069	83	98.8741	24.3913	283	84.1553	25.0518	736	70.1569	13.6599	524	80.3282	13.194	502	72.1672	14.669	412	74.7474	11.5972	291	80.0297	15.979	95	88.6539	24.3717	148	79.1984	16.6143
Income - Nonfamily Median (USD$K)	3213	29.9123	9.45272	67	38.0974	8.95115	83	38.5331	9.52886	283	33.56	12.9235	736	25.6504	7.32004	524	32.0311	5.70857	498	27.0585	7.864	411	29.8434	5.28662	290	34.0011	8.97696	94	38.4866	12.9779	148	34.2129	9.65838
Politics - Voted for Biden (%)	3112	33.2208	15.8987	67	57.0259	10.0716	83	48.824	12.9818	283	37.9999	16.6208	736	34.0361	15.9156	524	34.8601	11.4287	502	26.8808	14.5007	412	25.0391	11.4036	291	30.2684	16.2758	94	47.8616	17.5064	119	35.8283	16.1916
Politics - Voted for Trump (%)	3112	65.0186	16.0712	67	39.928	10.1004	83	48.8395	12.619	283	60.3911	16.8196	736	64.7785	15.9095	524	63.3196	11.481	502	71.5246	14.7221	412	73.2558	11.5627	291	67.2289	16.5113	94	49.8794	17.4942	119	61.2046	16.4302
Race - Asian (%)	3221	1.40096	2.87141	67	2.36799	2.57752	83	4.3847	5.58971	283	1.91129	3.15752	736	1.00414	1.39809	524	1.22253	1.83455	502	1.02353	1.74077	412	0.758905	1.07852	291	0.770916	1.09422	95	6.95493	9.26325	149	2.34757	4.1646
Race - Black (%)	3221	8.6777	13.9541	67	2.99321	3.69104	83	7.54565	7.38374	283	12.0852	14.6025	736	20.4481	19.4692	524	3.30149	5.23934	502	9.85083	13.1319	412	1.98994	3.98213	291	0.763771	1.32937	95	2.66723	2.76514	149	0.92279	1.34613
Race - Hispanic (%)	3221	11.9456	19.2425	67	5.79611	6.47695	83	11.1719	10.6252	283	5.15281	5.77999	736	5.98156	6.43069	524	4.49799	4.36374	502	23.4235	22.5236	412	6.59662	8.65749	291	7.79357	9.47695	95	27.9702	17.8761	149	11.839	11.2666
Race - Native American (%)	3221	2.09439	7.77665	67	0.480865	0.57094	83	0.603153	1.00437	283	0.329177	0.431152	736	0.621699	2.06481	524	1.16464	4.66565	502	2.83563	6.54984	412	0.868057	3.10794	291	6.9467	16.8821	95	4.59184	9.18879	149	8.16654	17.7619
Race - Other (%)	3221	4.48617	6.23599	67	2.78414	3.59182	83	5.47673	6.35122	283	2.46349	3.42409	736	2.80963	2.84679	524	1.89497	2.21022	502	7.85968	6.55067	412	2.7309	4.08795	291	2.80207	3.57679	95	13.0828	9.60708	149	5.62278	6.55853
Race - White (%)	3221	75.3118	19.939	67	84.9947	10.4571	83	74.64	18.4486	283	77.7692	18.1031	736	69.9938	19.5915	524	87.3509	9.41046	502	66.4583	14.2996	412	87.9287	9.45713	291	82.3192	17.1205	95	58.0224	17.647	149	73.335	19.309
Race -Pacific Islander (%)	3221	0.108079	0.573754	67	0.0335524	0.018927	83	0.0368886	0.033861	283	0.04249	0.0468991	736	0.0501654	0.079497	524	0.0465231	0.144324	502	0.10673	0.352944	412	0.105484	0.296176	291	0.103793	0.175514	95	0.955371	2.92214	149	0.335397	0.584971
Note: Color shading indicates lowest (blue) and highest (red) values across regions for each variable. The shading does not necessarily indicate a less desirable value.
